# Supplementary material for: Urban Recreation Areas as Foci of Tick Hazard: Multi-Year Seasonal Patterns of Ixodes ricinus and Dermacentor reticulatus Activity and Host Spectrum of Their Juvenile Stages in Eastern Poland
Source: Biology (Basel). 2026 Jan 29;15(3):252. doi: 10.3390/biology15030252 (PMC12896652; doi:10.3390/biology15030252)
Supplement: Supplementary file 1 [file biology-15-00252-s001.zip]

Archive with 1 entries (1 files):
- biology-4086895-supplementary.pdf
